# Supplementary material for: MaizeSNPDB: A comprehensive database for efficient retrieve and analysis of SNPs among 1210 maize lines
Source: Comput Struct Biotechnol J. 2019 Nov 7;17:1377–83. doi: 10.1016/j.csbj.2019.10.003 (PMC6861670; doi:10.1016/j.csbj.2019.10.003)
Supplement: Supplementary Data 1 [file mmc1.zip]

Archive with 1 entries (1 files):
- mmc1.xml
