# Supplementary material for: MaizeSNPDB: A comprehensive database for efficient retrieve and analysis of SNPs among 1210 maize lines
Source: Comput Struct Biotechnol J. 2019 Nov 7;17:1377–83. doi: 10.1016/j.csbj.2019.10.003 (PMC6861670; doi:10.1016/j.csbj.2019.10.003)
Supplement: Supplementary Data 1 [file mmc1.zip › mmc1.xml]

<?xml version="1.0" encoding="UTF-8" standalone="no"?><data:data><datasets><author>yaowen@henau.edu.cn</author><type>0</type><dataset><value>3</value><reason>Other (please explain)</reason><comments>All the datasets used in this study is publicly available in GitHub https://github.com/venyao/MaizeSNPDB.</comments></dataset></datasets></data:data>
